# Supplementary material for: Genome-based exploration of the specialized metabolic capacities of the genus Rhodococcus
Source: BMC Genomics. 2017 Aug 9;18:593. doi: 10.1186/s12864-017-3966-1 (PMC5550956; doi:10.1186/s12864-017-3966-1)
Supplement: Supplementary file 2 — Overview table of all GCFs. (XLSX 24 kb) [file 12864_2017_3966_MOESM2_ESM.xlsx]

## Sheet: Sheet1
GCF	Cluster number from antiSMASH
	A. subflavus	M. sp. bovis	M. sp. leprae	M. smegmatis	M. sp. JLS	M. sp. MCS	M. tuberculosis	M. vanbaalenii PYR-1	R. aetherivorans	R. enclensis	R. equi 103S	R. equi ATCC 33707	R. erythropolis CCM2595	R. erythropolic PR4	R. erythropolis R138	R. erythropolis XP	R. erythropolis BG43	R. fascians A44A	R. fascians D188	R. fascians LMG 3625	R. jostii RHA1	R. opacus B4	R. opacus PD630	R. opacus R7	R. pyridinovorans SB3094	R. sp. AD45	R. sp. BCP1	R. sp. JG-3
NRPS-1	5			107	82	80		90	13	90				7	7	36	10	42	39	60	64	78	10	50	47	63	1	1
NRPS-2	7								56		55	60	27	31	29	56	33	21	5	13					9	86	33 and 45	33
Rhequibactin IupT/IupS	2								20		16	26										88		41	51		9			Not present
Rhodochelin cluster 2/Requichelin										79	15	28	13	16	14	46	17				71	86	16							NOT PREDICTED: Not included in the antiSMASH prediction but detected using MultiGeneBlast
NRPS-3										34			39	44	43	66	44									60
Heterobactin										11			35	39	39	62	41									53
Humimycin B										33			40	45	44	67	45									61
NRPS-5 (similar to humimycin gene cluster)										46			42	47	46	69	47									79
Mycobactin		33		85	51	54	32	61
NRPS-6									53									17			93		40	21			43
NRPS-7										45			43	49	47	72	48
NRPS-8		18	7		45	48	18
NRPS-9																					2	2	53	9
NRPS-10																					33	33	86	88
Rhequichelin cluster 1																					34	34	87	87
NRPS-12																					35	35	89	86
NRPS-13																					75	91	20	38
NRPS-14																					91	107	38	24
NRPS-15					41	45	37	54
NRPS-16				11	7	7
NRPS-17											64	52													37 and 25
NRPS-18																		13	61	32								43
NRPS-19																		60	21	7								22
NRPS-20																					4		60	7
NRPS-21																					36		91	84
NRPS-22																			13	10								28
NRPS-23																						63	112	64
NRPS-24																					1		52
NRPS-25	64
NRPS-26		26					26
NRPS-27		51					50
NRPS-28		1					1
NRPS-29											66	49
NRPS-30											41	7
NRPS-31																		69	2(plasmid)
NRPS-32																				54								5
NRPS-33																			41	65
NRPS-34																						96	27
IupU/Humimycin A											35	11
NRPS-37									48																		37
NRPS-38																					3
NRPS-39																					82
NRPS-40																					94
NRPS-41																					106
NRPS-42	57
Exochelin				1
NRPS-44				67
NRPS-45				86
NRPS-46				89
NRPS-48								21
NRPS-49									65
NRPS-50										103
NRPS-51										73
NRPS-52																71
NRPS-53																		49
NRPS-54																		63
NRPS-55																		65
NRPS-56																		66
NRPS-57																				3
NRPS-58																				38
NRPS-59																						4
NRPS-60																						42
NRPS-61																						97
NRPS-62																							28
NRPS-63																							36
NRPS-64																							41
NRPS-65																							46
NRPS-66																								34
NRPS-67																									17
NRPS-68																									7
NRPS-69																										10
NRPS-70																										52
NRPS-71																										6
NRPS-72																										88
NRPS-73																										9
NRPS-74																											57
NRPS-75																											86
NRPS-76										97
NRPS-77																						2 (Plasmid)
Saccharide-1 -Terpene(carotene)	22	30	NOT PREDICTED	79	48	51	29	58	49	42	43	6	46	52	50	75	51	2	59	41	11	10	67	107	11	82	38	45
Fatty acid or synthase (FAS)	48	35	6	NOT PREDICTED	55	57	34	64	37	53	48	1	49	56	53	78	55	8	52	5	17	15	71	101	1+NG3:AA3	48	25	51
Saccharide-2	6	10	12	25	NOT PREDICTED	NOT PREDICTED	10	NOT PREDICTED	58	71	57	59	25	29	27	2	31	NOT PREDICTED	NOT PREDICTED	NOT PREDICTED	27	24	80	93	18	89	47	NOT PREDICTED
Other-1	9	9	14	21	13	15	9	18	59	70	58	58	24	28	26	3	30	39	41	65	29	25	82	91	19	1	48	59 and 60
Terpene	27	NOT PREDICTED	NOT PREDICTED	NOT PREDICTED	NOT PREDICTED	NOT PREDICTED	NOT PREDICTED	NOT PREDICTED	43	34	34	12	39	44	43	66	44	14	62	31	101	116	51	12	6	60	32	42
Mycolic acid t1PKS and synthesis of arabinogalactan	1	49, 50, 51	1 and 2	110	85	83	48, 49, 50	91	5, 6, 7	48 and 49	3 and 4	40 and 41	3 and 4	3 and 4	2 and 3	32 and 33	4 and 5	46	29 and 30	70 and 71	60 and 61	74 and 75	5 and 6	53 and 54	44 and 45	43 and 44	84 and 85	11 and 12
Saccharide-3- (Mycofactocin RiPP)	67	11		29	17	19	11	25	57	72	56	NOT PREDICTED	26	30	28	1	32	22	6	NOT PREDICTED	NOT PREDICTED	Within 107	NOT PREDICTED	25	Within 17	87	46	NOT PREDICTED
Ectoine	19			69	73	70		88	39	55	46	3	48	55	52	77	54	3	56	44	14	13	69	104	3	49	28	47
Other-2		37		51			36	47	42	88	32 and 33	13	37 and 38	41 and 42	41	64 and 65	43	15	63 and 64	30	97 and 98	114	44 and 45	17 and 18	5	56 and 57	31	40 and 41
Fatty acid	59	NOT PREDICTED	15	10	NOT PREDICTED	NOT PREDICTED	NOT PREDICTED	6	72	63	62	51	14 and 15	17 and 18	15 and 16	47 and 48	18 and 19				77	92	22	37	27	10	63
Saccharide-4	47			90				69	66	71	31	96	24	19	54	61	57	83	60	36	46	4	Within 36	26	57	75	18	56
other-3	21	31	8	81	49	52	30	59	50	57 and 100	45	4		53			52	NOT PREDICTED	58	42	12	11		106	NOT PREDICTED	50	39
Other-4									1 and 47	66	1	43	1	1	82	30	1	48	28	39	54	68	1	58	41	38	36 and 78	13
Other-5	26								41	89	31	14	36	40	40	63	42	16	65	29	96	113	43	19	4	55	30	39
Other-6									32	95	25	18	53	60	56	82	59	35	47	46	90	106	37	NOT PREDICTED	58	76	19	55
Other-7		23		58	44	10	23	Within 6 and 50	Within 48		within 41	Within 7	44	50	48	73	49				9 and 10	9	66	108		81
Other-8	51	41	5				40			6 and 20	51	64	59	36 and 67	34 and 62	10	38 and 66				25 and 26	22 and 110	79	94 and 95	14	70
Other-9	52	NOT PREDICTED	NOT PREDICTED	36	20	22	NOT PREDICTED	21	54	19	NOT PREDICTED							19	NOT PREDICTED	NOT PREDICTED	NOT PREDICTED	NOT PREDICTED	NOT PREDICTED	22
Other-10	12	15	11				15		9	51	8	36			5				36	56	62	76	8	52	NOT PREDICTED	47	87	3
Other-11	44	NOT PREDICTED					NOT PREDICTED			14			33	37	35	NOT PREDICTED	39	NOT PREDICTED	66	19	38	41	93	81		83		38
Other-12	NOT PREDICTED			NOT PREDICTED				NOT PREDICTED		29			74	80	73	21	80	4		45	16	14	23	102				48
Saccharide-5									63	68	60	56	23	26	24	4	28 and 72				NOT PREDICTED	30	NOT PREDICTED	89	22		52
Other-13										17	53	62	29 and 30	33	30 and 31	57 and 58	35	20			92	108	39	23
Other-14									17	80	14	30	12	15	13	45	16					80		46		68	4
Other-15									1	82	29	15		57				1	50		19	17	73	99	60	0	24
Other-16									60	69	59	57		27	25						29	30	26	83			90	50
Other-17										61	13	31	10	11	11	42	14				68		13	47
Other-18									74	10			63	71	64	13	70								29	69	65
Other-19										3				63	59		62				84	100	31	31		72
Saccharide-6									28	1	22	NOT PREDICTED	55	62	6	61										73 and 74
Other-20									15	59			8	9	9	40	12									66	3
Other-21	56							45		64				2							74	90	19	39
Butyrolactone									72	31	70	46	76	82	74	23	81	67	1 and 57	2 and 43	69	81	14 and 90	45 and 85, 117 plasmid pPDG1 and 123plasmid pPDG2			63	46
