# Supplementary material for: Genome-based exploration of the specialized metabolic capacities of the genus Rhodococcus
Source: BMC Genomics. 2017 Aug 9;18:593. doi: 10.1186/s12864-017-3966-1 (PMC5550956; doi:10.1186/s12864-017-3966-1)
Supplement: Supplementary file 3 — BGC sequence similarity network. (ZIP 2775 kb) [file 12864_2017_3966_MOESM3_ESM.zip]

Archive with 3 entries (2 files):
- Additional_file_2.cys
- __MACOSX/
- __MACOSX/._Additional_file_2.cys
