# Supplementary material for: Genome-based exploration of the specialized metabolic capacities of the genus Rhodococcus
Source: BMC Genomics. 2017 Aug 9;18:593. doi: 10.1186/s12864-017-3966-1 (PMC5550956; doi:10.1186/s12864-017-3966-1)
Supplement: Supplementary file 4 — List of software used in this manuscript. (XLSX 12 kb) [file 12864_2017_3966_MOESM4_ESM.xlsx]

## Sheet: Sheet1
Tool	Website	Reference
AntiSmash	https://antismash.secondarymetabolites.org/#!/start	Medema MH, Blin K, Cimermancic P, et al. antiSMASH: rapid identification, annotation and analysis of secondary metabolite biosynthesis gene clusters in bacterial and fungal genome sequences. Nucleic Acids Research. 2011;39(Web Server issue):W339-W346. doi:10.1093/nar/gkr466.
MultiGeneBlast	http://multigeneblast.sourceforge.net/	Medema MH, Takano E, Breitling R. Detecting Sequence Homology at the Gene Cluster Level with MultiGeneBlast. Molecular Biology and Evolution. 2013;30(5):1218-1223. doi:10.1093/molbev/mst025.
Mega	http://www.megasoftware.net/	Tamura K, Stecher G, Peterson D, Filipski A, Kumar S. MEGA6: Molecular Evolutionary Genetics Analysis Version 6.0. Molecular Biology and Evolution. 2013;30(12):2725-2729. doi:10.1093/molbev/mst197.
Count	http://www.iro.umontreal.ca/~csuros/gene_content/count.html	Csurös M: Count: evolutionary analysis of phylogenetic profiles with parsimony and likelihood. Bioinformatics 2010, 26(15);1910-1912.
Python	https://www.python.org/
Seaborn module	https://seaborn.pydata.org/
Cytoscape	http://www.cytoscape.org/	Shannon P, Markiel A, Ozier O, Baliga NS, Wang JT, Ramage D, Amin N, Schwikowski B, Ideker T. Cytoscape: a software environment for integrated models of biomolecular interaction networks. Genome Res. 2003 Nov;13(11):2498-504.
PROMALS3D	http://prodata.swmed.edu/promals3d/promals3d.php
